# Supplementary material for: CCPE: cell cycle pseudotime estimation for single cell RNA-seq data
Source: Nucleic Acids Res. 2021 Dec 21;50(2):704–16. doi: 10.1093/nar/gkab1236 (PMC8789092; doi:10.1093/nar/gkab1236)
Supplement: gkab1236_Supplemental_Files [file gkab1236_supplemental_files.zip]

Archive with 6 entries (6 files):
- Supplementary Table S1.xlsx
- Supplementary Table S4.xlsx
- Supplementary Table S5.xlsx
- Supplementary_Figures.pdf
- Supplementary_Tables.pdf
- Supplementary_Texts.pdf
