# Supplementary material for: CCPE: cell cycle pseudotime estimation for single cell RNA-seq data
Source: Nucleic Acids Res. 2021 Dec 21;50(2):704–16. doi: 10.1093/nar/gkab1236 (PMC8789092; doi:10.1093/nar/gkab1236)
Supplement: gkab1236_Supplemental_Files [file gkab1236_supplemental_files.zip › Supplementary Table S1.xlsx]

## Sheet: Sheet1
Supplementary Table S1: Datasets used in CCPE
NO.	Abbreviation	Tissue	Cell cycle stage labeled	Reference		G1	S	G2M	Number of cells
1	mESCs Quartz-Seq dataset	mESC	YES	Sasagawa, Y. et al. Quartz-Seq: a highly reproducible and sensitive single-cell RNA sequencing method, reveals non-genetic gene-expression heterogeneity. Genome Biol. 14, R31 (2013).	GSE42268	20	7	8	35
2	H1 hESCs scRNA-seq dataset	hESC	YES	Leng, N. et al. Oscope identifies oscillatory genes in unsynchronized single-cell RNA-seq experiments. Nat. Methods 12, 947–950 (2015).	GSE64016	91	80	76	247
3	E-MTAB-2805 mESCs dataset	mESC	YES	Buettner, F. et al. Computational analysis of cell-to-cell heterogeneity in single-cell RNA-sequencing data reveals hidden subpopulations of cells. Nat. Biotechnol. 33, 155–160 (2015).	https://www.ebi.ac.uk/arrayexpress/experiments/E-MTAB-2805/	95	88	96	279
4	Simulated scRNA-seq datasets	simulated data	Yes	Lin, P., Troup, M. & Ho, J.W. CIDR: Ultrafast and accurate clustering through imputation for single-cell RNA-seq data. Genome Biol 18, 59 (2017). https://doi.org/10.1186/s13059-017-1188-0		50	50	50	150
5	Nutlin-treated multiple cancer cell line dataset	Cancer cell line	No	McFarland, J.M., Paolella, B.R., Warren, A. et al. Multiplexed single-cell transcriptional response profiling to define cancer vulnerabilities and therapeutic mechanism of action. Nat Commun 11, 4296 (2020). https://doi.org/10.1038/s41467-020-17440-w	https://figshare.com/s/139f64b495dea9d88c70				3,097 ( nutlin-treated group) 2,381 (control group)
6	416B cell line scRNA-seq dataset	an immortalized mouse myeloid progenitor cell line	No	Lun ATL, Calero-Nieto FJ, Haim-Vilmovsky L, Göttgens B, Marioni JC. Assessing the reliability of spike-in normalization for analyses of single-cell RNA sequencing data. Genome Res. 2017 Nov;27(11):1795-1806. doi: 10.1101/gr.222877.117. Epub 2017 Oct 13. PMID: 29030468; PMCID: PMC5668938.	https://www.ebi.ac.uk/arrayexpress/experiments/E-MTAB-5522/				192
