# Supplementary material for: CCPE: cell cycle pseudotime estimation for single cell RNA-seq data
Source: Nucleic Acids Res. 2021 Dec 21;50(2):704–16. doi: 10.1093/nar/gkab1236 (PMC8789092; doi:10.1093/nar/gkab1236)
Supplement: gkab1236_Supplemental_Files [file gkab1236_supplemental_files.zip › Supplementary Table S4.xlsx]

## Sheet: Sheet1
Supplementary Table S4: Values of ten times clustering metrics for mESCs Quartz-seq data using different methods
Methods	Clustering metrics	1	2	3	4	5	6	7	8	9	10	AVG
Cyclum	RI	0.583193	0.771429	0.737815	0.714286	0.710924	0.771429	0.714286	0.573109	0.623529	0.633613	0.683361
Cyclum	ARI	0.199965	0.537198	0.446162	0.411255	0.398594	0.526424	0.398976	0.0880511	0.303883	0.29941	0.360992
Cyclum	NMI	0.258176	0.584998	0.507841	0.393935	0.41481	0.54066	0.456974	0.173611	0.312987	0.294407	0.39384
Cyclum	Accuracy	0.657143	0.828571	0.8	0.771429	0.771429	0.828571	0.771429	0.571429	0.714286	0.714286	0.742857
Cyclum	Macro-Precision	NaN	0.872727	0.794118	0.755952	0.74881	0.816667	0.742424	0.543981	NaN	0.679012	0.744211
Cyclum	Macro-Recall	0.533333	0.77619	0.821429	0.729762	0.74881	0.807143	0.77381	0.588095	0.541667	0.572619	0.689286
Cyclum	Macro-Fscore	NaN	0.782011	0.793347	0.741166	0.74881	0.801852	0.748988	0.556645	NaN	0.581673	0.719311
CYCLOPS	RI	0.778151	0.717647	0.818487	0.976471	0.915966	0.791597	0.771429	0.764706	0.816807	0.821849	0.817311
CYCLOPS	ARI	0.528735	0.427537	0.623925	0.951116	0.825173	0.562821	0.526424	0.49806	0.618089	0.629366	0.619125
CYCLOPS	NMI	0.506387	0.445323	0.557383	0.911953	0.80035	0.563139	0.54066	0.558867	0.538128	0.600074	0.602226
CYCLOPS	Accuracy	0.828571	0.714286	0.857143	0.971429	0.942857	0.828571	0.828571	0.8	0.828571	0.857143	0.845714
CYCLOPS	Macro-Precision	0.797059	0.492063	0.833333	0.962963	0.935714	0.798246	0.816667	0.785985	0.794577	0.829762	0.804637
CYCLOPS	Macro-Recall	0.844048	0.616667	0.82381	0.952381	0.935714	0.825	0.807143	0.833333	0.8	0.841667	0.827976
CYCLOPS	Macro-Fscore	0.814214	NaN	0.818519	0.954751	0.935714	0.810043	0.801852	0.799415	0.77208	0.833333	0.837769
CCPE	RI	1	1	1	1	1	1	1	1	1	1	1
CCPE	ARI	1	1	1	1	1	1	1	1	1	1	1
CCPE	NMI	1	1	1	1	1	1	1	1	1	1	1
CCPE	Accuracy	1	1	1	1	1	1	1	1	1	1	1
CCPE	Macro-Precision	1	1	1	1	1	1	1	1	1	1	1
CCPE	Macro-Recall	1	1	1	1	1	1	1	1	1	1	1
CCPE	Macro-Fscore	1	1	1	1	1	1	1	1	1	1	1
reCAT	RI	0.509244	0.421849	0.435294	0.401681	0.421849	0.426891	0.798319	0.462185	0.435294	0.435294	0.47479
reCAT	ARI	0.132835	-0.0561295	-0.0623532	-0.0903382	-0.0215918	-0.062962	0.589999	-0.0375683	0.0381155	0.0381155	0.0468122
reCAT	NMI	0.213099	0.14999	0.188597	0.127823	0.113396	0.168951	0.594828	0.230722	0.0786858	0.0786858	0.194478
reCAT	Accuracy	0.6	0.342857	0.4	0.342857	0.285714	0.371429	0.742857	0.457143	0.6	0.6	0.474286
reCAT	Macro-Precision	0.541667	0.744444	0.75	NaN	0.739583	0.747126	0.8125	0.75641	NaN	NaN	0.72739
reCAT	Macro-Recall	0.375	0.441667	0.475	0.416667	0.408333	0.458333	0.675	0.508333	0.375	0.375	0.450833
reCAT	Macro-Fscore	NaN	0.311311	0.361254	NaN	0.254338	0.337037	0.592762	0.405964	NaN	NaN	0.377111
cyclone	RI	0.721008	0.721008	0.721008	0.721008	0.721008	0.721008	0.721008	0.721008	0.721008	0.721008	0.721008
cyclone	ARI	0.402314	0.402314	0.402314	0.402314	0.402314	0.402314	0.402314	0.402314	0.402314	0.402314	0.402314
cyclone	NMI	0.520412	0.520412	0.520412	0.520412	0.520412	0.520412	0.520412	0.520412	0.520412	0.520412	0.520412
cyclone	Accuracy	0.771429	0.771429	0.771429	0.771429	0.771429	0.771429	0.771429	0.771429	0.771429	0.771429	0.771429
cyclone	Macro-Precision	0.791667	0.791667	0.791667	0.791667	0.791667	0.791667	0.791667	0.791667	0.791667	0.791667	0.791667
cyclone	Macro-Recall	0.841667	0.841667	0.841667	0.841667	0.841667	0.841667	0.841667	0.841667	0.841667	0.841667	0.841667
cyclone	Macro-Fscore	0.776515	0.776515	0.776515	0.776515	0.776515	0.776515	0.776515	0.776515	0.776515	0.776515	0.776515
Seurat	RI	0.603361	0.603361	0.603361	0.603361	0.603361	0.603361	0.603361	0.603361	0.603361	0.603361	0.603361
Seurat	ARI	0.146653	0.146653	0.146653	0.146653	0.146653	0.146653	0.146653	0.146653	0.146653	0.146653	0.146653
Seurat	NMI	0.232527	0.232527	0.232527	0.232527	0.232527	0.232527	0.232527	0.232527	0.232527	0.232527	0.232527
Seurat	Accuracy	0.542857	0.542857	0.542857	0.542857	0.542857	0.542857	0.542857	0.542857	0.542857	0.542857	0.542857
Seurat	Macro-Precision	0.516883	0.516883	0.516883	0.516883	0.516883	0.516883	0.516883	0.516883	0.516883	0.516883	0.516883
Seurat	Macro-Recall	0.553571	0.553571	0.553571	0.553571	0.553571	0.553571	0.553571	0.553571	0.553571	0.553571	0.553571
Seurat	Macro-Fscore	0.520124	0.520124	0.520124	0.520124	0.520124	0.520124	0.520124	0.520124	0.520124	0.520124	0.520124
