# Supplementary material for: CCPE: cell cycle pseudotime estimation for single cell RNA-seq data
Source: Nucleic Acids Res. 2021 Dec 21;50(2):704–16. doi: 10.1093/nar/gkab1236 (PMC8789092; doi:10.1093/nar/gkab1236)
Supplement: gkab1236_Supplemental_Files [file gkab1236_supplemental_files.zip › Supplementary Table S5.xlsx]

## Sheet: Sheet1
Supplementary Table S5: Values of ten times clustering metrics for E-MATB-2805 mESCs data using different methods
Methods	Clustering metrics	1	2	3	4	5	6	7	8	9	10	AVG
Cyclum	RI	0.782157	0.794425	0.753049	0.801128	0.749419	0.778915	0.765316	0.661174	0.809016	0.776883	0.767148
Cyclum	ARI	0.508682	0.537502	0.443431	0.552852	0.434876	0.5028	0.474017	0.246245	0.569496	0.49797	0.476787
Cyclum	NMI	0.443541	0.477909	0.393003	0.491788	0.380186	0.444451	0.427033	0.220284	0.501111	0.436937	0.421624
Cyclum	Accuracy	0.809028	0.822917	0.777778	0.829861	0.774306	0.805556	0.791667	0.652778	0.836806	0.805556	0.790625
Cyclum	Macro-Precision	0.809428	0.827787	0.780893	0.834679	0.777365	0.808133	0.79822	0.654343	0.838134	0.809984	0.793897
Cyclum	Macro-Recall	0.809028	0.822917	0.777778	0.829861	0.774306	0.805556	0.791667	0.652778	0.836806	0.805556	0.790625
Cyclum	Macro-Fscore	0.80836	0.82261	0.777916	0.829008	0.774921	0.803847	0.789507	0.643274	0.836094	0.805099	0.789064
CYCLOPS	RI	0.558145	0.587931	0.596037	0.569178	0.606877	0.570509	0.579486	0.582365	0.57968	0.577163	0.580737
CYCLOPS	ARI	0.0287075	0.0753166	0.110979	0.0568615	0.122902	0.0424083	0.0581816	0.0599992	0.0543195	0.0624581	0.0672133
CYCLOPS	NMI	0.032376	0.0700172	0.100241	0.0516218	0.111496	0.0443145	0.0568703	0.0607683	0.0521141	0.0612719	0.0641091
CYCLOPS	Accuracy	0.4375	0.520833	0.538194	0.458333	0.548611	0.479167	0.5	0.46875	0.489583	0.503472	0.494444
CYCLOPS	Macro-Precision	0.434939	0.521327	0.536587	0.439941	0.549095	0.484806	0.502393	0.469422	0.488646	0.509158	0.493631
CYCLOPS	Macro-Recall	0.4375	0.520833	0.538194	0.458333	0.548611	0.479167	0.5	0.46875	0.489583	0.503472	0.494444
CYCLOPS	Macro-Fscore	0.424723	0.517983	0.521824	0.435783	0.54269	0.47619	0.497117	0.467458	0.487365	0.496523	0.486766
CCPE	RI	0.852279	0.852279	0.852279	0.852279	0.852279	0.852279	0.852279	0.852279	0.852279	0.852279	0.852279
CCPE	ARI	0.666501	0.666501	0.666501	0.666501	0.666501	0.666501	0.666501	0.666501	0.666501	0.666501	0.666501
CCPE	NMI	0.606322	0.606322	0.606322	0.606322	0.606322	0.606322	0.606322	0.606322	0.606322	0.606322	0.606322
CCPE	Accuracy	0.875	0.875	0.875	0.875	0.875	0.875	0.875	0.875	0.875	0.875	0.875
CCPE	Macro-Precision	0.874352	0.874352	0.874352	0.874352	0.874352	0.874352	0.874352	0.874352	0.874352	0.874352	0.874352
CCPE	Macro-Recall	0.875	0.875	0.875	0.875	0.875	0.875	0.875	0.875	0.875	0.875	0.875
CCPE	Macro-Fscore	0.874566	0.874566	0.874566	0.874566	0.874566	0.874566	0.874566	0.874566	0.874566	0.874566	0.874566
reCAT	RI	0.66386	0.574211	0.64564	0.340471	0.655222	0.677797	0.340471	0.342939	0.705672	0.684693	0.563098
reCAT	ARI	0.350701	0.227573	0.319794	0.000221612	0.338311	0.375729	0.000221612	0.000493502	0.439959	0.402691	0.24557
reCAT	NMI	0.511289	0.381231	0.483367	0.0260157	0.496068	0.532873	0.0260157	0.0321925	0.572341	0.537104	0.35985
reCAT	Accuracy	0.548611	0.548611	0.534722	0.340278	0.552083	0.5625	0.340278	0.34375	0.340278	0.34375	0.445486
reCAT	Macro-Precision	0.490196	0.474702	0.487923	0.444836	0.488673	0.491749	0.444836	0.44523	0.491749	0.489431	0.474932
reCAT	Macro-Recall	0.548611	0.548611	0.534722	0.340278	0.552083	0.5625	0.340278	0.34375	0.340278	0.34375	0.445486
reCAT	Macro-Fscore	NaN	NaN	NaN	NaN	NaN	NaN	NaN	NaN	NaN	NaN	NaN
cyclone	RI	0.796917	0.794014	0.79082	0.794014	0.787674	0.794014	0.794014	0.794014	0.79082	0.794014	0.793031
cyclone	ARI	0.542224	0.535782	0.528653	0.535782	0.521654	0.535782	0.535782	0.535782	0.528653	0.535782	0.533588
cyclone	NMI	0.505682	0.500801	0.495495	0.500801	0.490373	0.500801	0.500801	0.500801	0.495495	0.500801	0.499185
cyclone	Accuracy	0.819444	0.815972	0.8125	0.815972	0.809028	0.815972	0.815972	0.815972	0.8125	0.815972	0.814931
cyclone	Macro-Precision	0.821558	0.818106	0.815092	0.818106	0.812123	0.818106	0.818106	0.818106	0.815092	0.818106	0.81725
cyclone	Macro-Recall	0.819444	0.815972	0.8125	0.815972	0.809028	0.815972	0.815972	0.815972	0.8125	0.815972	0.814931
cyclone	Macro-Fscore	0.8191	0.815481	0.812094	0.815481	0.808696	0.815481	0.815481	0.815481	0.812094	0.815481	0.814487
Seurat	RI	0.654738	0.654738	0.654738	0.654738	0.654738	0.654738	0.654738	0.654738	0.654738	0.654738	0.654738
Seurat	ARI	0.236593	0.236593	0.236593	0.236593	0.236593	0.236593	0.236593	0.236593	0.236593	0.236593	0.236593
Seurat	NMI	0.234164	0.234164	0.234164	0.234164	0.234164	0.234164	0.234164	0.234164	0.234164	0.234164	0.234164
Seurat	Accuracy	0.559028	0.559028	0.559028	0.559028	0.559028	0.559028	0.559028	0.559028	0.559028	0.559028	0.559028
Seurat	Macro-Precision	0.560038	0.560038	0.560038	0.560038	0.560038	0.560038	0.560038	0.560038	0.560038	0.560038	0.560038
Seurat	Macro-Recall	0.559028	0.559028	0.559028	0.559028	0.559028	0.559028	0.559028	0.559028	0.559028	0.559028	0.559028
Seurat	Macro-Fscore	0.545394	0.545394	0.545394	0.545394	0.545394	0.545394	0.545394	0.545394	0.545394	0.545394	0.545394
